# Supplementary material for: Identification of Src as a Therapeutic Target in Oesophageal Adenocarcinoma through Functional Genomic and High-Throughput Drug Screening Approaches
Source: Cancers (Basel). 2022 Jul 30;14(15):3726. doi: 10.3390/cancers14153726 (PMC9367554; doi:10.3390/cancers14153726)
Supplement: Supplementary file 1 [file cancers-14-03726-s001.zip]

Archive with 3 entries (3 files):
- cancers-1737089-supplementary.pdf
- Supplementary Table S1 784 enriched genelist.xlsx
- Supplementary Table S3.xlsx
