# Supplementary material for: Identification of Src as a Therapeutic Target in Oesophageal Adenocarcinoma through Functional Genomic and High-Throughput Drug Screening Approaches
Source: Cancers (Basel). 2022 Jul 30;14(15):3726. doi: 10.3390/cancers14153726 (PMC9367554; doi:10.3390/cancers14153726)
Supplement: Supplementary file 1 [file cancers-14-03726-s001.zip › Supplementary Table S1 784 enriched genelist.xlsx]

## Sheet: Total
Supplementary Table S1. GSEA identified 784 enriched genes
PROBE
BACH1
BDKRB2
ERBB4
FN1
GIPC1
HMGA1
HNRNPC
NFKB1
PSEN1
PTGER2
UBE4B
ALDH1A2
ATP7B
BCL11A
BCL2
BRAF
CBL
CCND2
CCR5
CD276
CDK6
CHD4
DDR2
DLG2
EGLN1
F2RL2
FABP4
FAS
FGF10
FLI1
FLNA
GNAS
GPER
GRB2
GSK3B
IL3
IL4
ITGA9
JUNB
LIG4
LPAR1
MED1
MEOX1
NDC80
NEDD4
NTRK3
NUMB
ORAI1
P2RY6
PLD4
PTGER4
PTGFR
PTK7
RAP2A
REL
RPGRIP1L
SEMA3E
SMARCA4
SOCS3
TEK
TLR4
TRPC4
ZEB2
CA11
IL6R
AKR1C2
ALB
ALDH6A1
AP2A1
APBA2
ARHGEF7
ARRB1
ATP1A1
ATP2B4
ATP6V1B1
BAG4
C4BPB
CASK
CD46
CHST11
CHST9
COL4A5
COL6A2
CSF2
CSGALNACT1
CSGALNACT2
DFNA5
EDNRA
EGR3
EPB49
EYA4
FAM13A
FASLG
FERMT1
FOXF1
FRMD4A
FRMPD2
GATAD2B
GNA12
GPR77/C5AR2
H3F3A
HCK
HSF2BP
HYAL2
IFI27
IFNA1
IFNG
IL27
IL5RA
IST1
KCNJ16
LEPR
LHX2
LMNA
LZTS1
MIXL1
MTA2
NAIP
NCK1
NEK3
NFE2L1
NKD2
NOD1
NOD2
NR5A2
NTRK2
PARVA
PLCG1
PLCG2
PLXDC1
PRKAA1
PTK2
PTPN6
RAB11A
RNF6
SDCCAG8
SEMA6D
SFPQ
SFRP5
SLC26A7
SLC38A5
SLC6A6
SYNE2
TATDN2
TGFBR3
THBS1
TNFSF4
UTRN
WNT3
AFG3L2
ANK3
ANPEP
APOB
APP
ARHGEF2
ARX
ASPA
BDNF
BLK
BLNK
BMPR2
BRSK1
BTF3P12
CACNB2
CACNG2
CBLB
CCND3
CD3G
CDC42BPB
CDKL5
CENPA
CHRM5
CHRNA1
CHST12
CHST15
CHST3
CHSY3
CLASP2
CLDN8
CNIH2
CNTNAP1
COL4A1
COL6A1
COLQ
CSF2RA
CXCL12
DLG3
DLG4
DLL4
DOCK7
DPYSL2
ENPEP
ENPP1
FOXG1
FOXH1
GC
GCM1
GNB1
GPR65
GPX3
HAS1
HIVEP1
IL12B
IL21
INPP5J
INSIG1
ISLR2
ITGAX
ITPR3
KCNC2
LAMB2
LIN7B
MPP5
MSC
MSN
NACA
NOV
NRCAM
NRG1
NTS
OSCP1
P2RY4
PDZD11
PLCB4
PRF1
PRKAR2B
PRKCE
PRR5L
RHOB
SEMA3B
SEMA3D
SEMA6A
SIPA1L3
SIX3
SLC16A2
SLC18A1
SLC22A9
SLC26A6
SLC29A2
SLC38A4
SLC4A4
SLC4A7
SLC4A9
SLC7A2
SLC7A6
SLC7A8
SLC8A1
SLC9A1
SLCO4C1
SNAPC1
SNAPC3
STXBP3
SYNGAP1
TARDBP
TGFB1
TLR8
TNC
TTL
UGT8
VCAN
WNT11
ZC4H2
ZFHX3
ZFPM1
ABCC4
ADAMTS1
ALDH8A1
ANK2
C1orf61
C3AR1
CD1D
CD34
CD38
CD40
CLIC4
COL2A1
EBI3
FNTA
FOXP3
FYN
IL2RB
IL2RG
INHA
JAK3
KIRREL
KITLG
LPO
LRRK2
MEOX2
MLC1
MPZ
NFATC1
PLCZ1
PLXNC1
POU4F1
RTN4
S100G
SLC10A1
SLC12A5
SLC14A1
SLC2A2
SLC7A9
SPI1
TLR7
VAV1
IL10
SLC1A5
SLC36A1
SLC36A2
SLC3A2
SLC6A12
SLC6A15
SLC6A19
SLC7A1
SLC7A10
SLC7A11
SLC7A7
ABCA12
ABCB10
ACAA2
ACACB
ACBD5
ACTG1
ACTRT1
ADD1
ADRB1
ADRB2
AEBP2
AIP
AKD1
ALDH1A3
ALDOA
ALKBH7
ALOX12B
ALS2
AP1AR
AP1S1
AP3B1
AP3M1
APOO
APOOL
AQP3
ARHGAP5
ARHGAP6
ARHGEF5
ARL1
ARL6
ARL6IP1
ARPC1A
ARPC1B
ARPC4
ARPC5
ARRDC3
ATF2
ATG16L2
ATG2B
ATG3
ATG4A
ATG4C
ATP1B1
ATP5A1
ATP5B
ATP5D
ATP5E
ATP5G1
ATP5G2
ATP5G3
ATP5H
ATP5J
ATP5J2
ATP5O
ATP6V0A4
ATPIF1
AZGP1
BAD
BARD1
BBC3
BBS10
BBS2
BCS1L
BDH1
BECN1
BET1L
BID
BLOC1S1
BLOC1S2
BLOC1S3
BMI1
BMP6
BNIP3
BPIFA1
BRP44
C11orf41
C12orf65
C1orf172
C20orf20
C20orf7
C5
CALCOCO2
CCDC56
CCDC90A
CCL20
CDX2
CHAF1B
CHCHD4
CHMP2B
CHMP4B
CHMP5
CHMP6
CIB2
CLDN1
CLN8
CLVS1
CNP
COX15
COX18
COX5A
COX6A1
COX7A1
COX7B
COX7B2
COX8A
CP
CPT2
CSNK2A1
CSNK2A2
DENND1A
DENND1B
DNAJC19
DPY30
DUSP18
DUSP6
DYNLL1
EEA1
EED
EFHA1
EHD3
EIF1
EMP2
ENC1
EPHA2
EPM2A
ETFDH
FAM109A
FAM134B
FAM160A2
FANCC
FAU
FGFBP1
FLG
FLG2
FOXC1
FOXO1
FRRS1
FUNDC1
GABARAPL2
GDAP1
GHRL
GIGYF2
GOSR2
GPRASP1
GRHL3
H2AFY
HBXIP
HDAC2
HEBP2
HEPH
HFE
HIST1H3A
HIST1H3B
HIST1H3E
HIST1H3J
HK2
HOOK3
HSP90AA1
ICMT
IGHA1
IGJ
IL1A
ILDR2
ING2
INPP5K
IQCB1
KCNB1
KIAA0196
KIAA1279
KRAS
KRT1
KRT15
KRT16
LAMTOR2
LARP1B
LGALS8
LIPA
LMTK2
MAFF
MAP2K1
MAPK3
MAPK9
MBOAT2
MCU
MEX3C
MFF
MGRN1
MICALL1
MIPEP
MKKS
MON2
MPV17L2
MRAP2
MRPL11
MRPL13
MRPL15
MRPL16
MRPL17
MRPL2
MRPL21
MRPL27
MRPL28
MRPL3
MRPL32
MRPL33
MRPL36
MRPL41
MRPL43
MRPL46
MRPL49
MRPL52
MRPS10
MRPS2
MRS2
MTERFD1
MTMR3
MTSS1
MTX2
MYLK
MYO5B
NBR1
NDFIP1
NDFIP2
NDN
NDUFA1
NDUFA11
NDUFA4
NDUFA5
NDUFA6
NDUFA7
NDUFA8
NDUFAB1
NDUFB2
NDUFB6
NDUFB8
NDUFB9
NDUFC1
NDUFS2
NDUFS6
NDUFS8
NDUFV2
NNT
NR2C2
NSUN3
OPA1
OPTN
P2RX4
PAFAH1B2
PARD3
PARK7
PCDHGA3
PCGF5
PDK4
PEX19
PHC2
PHF19
PHLDA3
PIK3C3
PIK3R4
PINK1
PIP4K2C
PIP5K1A
PIP5K1B
PKLR
PKM2
PLA2G10
PLA2G2F
PLA2G3
PLA2G4A
PLA2G4C
PLA2G4D
PLA2G4E
PLB1
PLOD2
PMAIP1
PMPCB
PNPLA8
PNPT1
POC1B
PPARGC1A
PPIF
PPP1R12B
PPP3CC
PPY
PRDX1
PRDX2
PRDX5
PRKAA2
PRKAB2
PRKAG2
PRKAG3
PRKCI
PRKG2
PTPMT1
RAB14
RAB38
RAB5A
RAB5B
RAB6A
RAB6B
RAB8B
RAB9A
RB1CC1
RBBP7
RBM18
RDH12
RHOT1
RIPK2
RNF2
RPL11
RPL15
RPL24
RPL26
RPL26L1
RPL27A
RPL32
RPL34
RPL35A
RPL37
RPL38
RPL4
RPL6
RPL8
RPLP0
RPS13
RPS15A
RPS16
RPS18
RPS19
RPS21
RPS24
RPS26
RPS27
RPS3A
RPS5
RPS6
RPS7
RRAGA
RRAGB
RTP2
RTP4
RYBP
SASH3
SCNN1B
SCYL2
SDHC
SEC62
SERPINA3
SERPINB2
SFN
SFTPD
SIRT1
SKP1
SLC11A2
SLC18A2
SLC22A3
SLC24A6
SLC25A13
SLC25A20
SLC25A24
SLC25A32
SLC25A33
SLC28A3
SLC30A5
SLC31A1
SLC35C1
SLC39A10
SLC39A2
SLC39A6
SLC40A1
SLC41A1
SLC41A2
SMURF1
SNAP29
SNAPIN
SNRPB
SNRPD1
SNRPF
SNX14
SNX17
SNX2
SNX27
SNX4
SNX6
SNX8
SNX9
SORT1
SOX9
SPRY4
SPTLC2
SRC
SRF
SRP14
SRP19
SRP68
SRPR
STAR
STEAP1
STK32A
STOML2
SUPT3H
SURF1
SUZ12
TAOK2
TBC1D10A
TBC1D5
TECPR1
TESC
TESK1
TF
TFDP1
TGOLN2
TIMM10
TIMM17A
TIMM23
TIMM50
TIMM8B
TMED9
TMEM11
TMEM39A
TMEM70
TMEM79
TMEM93
TNFRSF11A
TOMM20
TOMM20L
TOMM34
TOMM40L
TOMM5
TOMM70A
TP53INP2
TP63
TRAF6
TRAM2
TRIM27
TRIM32
TRIM37
TSPO
TST
UBQLN1
UQCRB
UQCRC1
UQCRFS1
USMG5
USP6NL
VAMP7
VCL
VDAC1
VPS13D
VPS16
VPS35
VPS37D
VPS4B
VPS52
VPS53
VTA1
VTI1A
VTI1B
WDFY3
YIPF1
YRDC
YWHAB
YWHAG
YWHAQ
ZG16B
ZNF189
ZNF593
