# Supplementary material for: Identification of Src as a Therapeutic Target in Oesophageal Adenocarcinoma through Functional Genomic and High-Throughput Drug Screening Approaches
Source: Cancers (Basel). 2022 Jul 30;14(15):3726. doi: 10.3390/cancers14153726 (PMC9367554; doi:10.3390/cancers14153726)
Supplement: Supplementary file 1 [file cancers-14-03726-s001.zip › Supplementary Table S3.xlsx]

## Sheet: Supp Table S3
Combined: 97 Independent Hits across all plates at 80% Inhibition
Well	Plate Code	Compound	Well Code	Compound name	Compound code	Plate Code	OE33 Viability	FLO-1 Viability	OE33 + CDDP Viability	FLO-1 + CDDP Viability
H019	ENZ_0000003_L01	compound	ENZ_0000003_L01_H019	Adapalene	ENZ_0000199	ESP023843			0.181
A019	ENZ_0000003_L01	compound	ENZ_0000003_L01_A019	Amiodarone·HCl	ENZ_0000009	ESP023850		0.118
A019	ENZ_0000003_L01	compound	ENZ_0000003_L01_A019	Amiodarone·HCl	ENZ_0000009	ESP023853				0.027
G012	ENZ_0000003_L01	compound	ENZ_0000003_L01_G012	Amlodipine	ENZ_0000115	ESP023853				0.192
A022	ENZ_0000003_L01	compound	ENZ_0000003_L01_A022	Aripiprazole	ENZ_0000090	ESP023853				0.076
G006	ENZ_0000003_L01	compound	ENZ_0000004_L01_G006	Atorvastatin Calcium	ENZ_0000413	ESP023854				0.161
M004	ENZ_0000003_L01	compound	ENZ_0000003_L01_M004	Auranofin	ENZ_0000141	ESP023840	0.023
M004	ENZ_0000003_L01	compound	ENZ_0000003_L01_M004	Auranofin	ENZ_0000141	ESP023843			0.008
M004	ENZ_0000003_L01	compound	ENZ_0000003_L01_M004	Auranofin	ENZ_0000141	ESP023850		0.013
M004	ENZ_0000003_L01	compound	ENZ_0000003_L01_M004	Auranofin	ENZ_0000141	ESP023853				0.006
G012	ENZ_0000003_L01	compound	ENZ_0000004_L01_G012	Azelastine·HCl	ENZ_0000416	ESP023854				0.168
N017	ENZ_0000003_L01	compound	ENZ_0000003_L01_N017	Bisacodyl	ENZ_0000228	ESP023850		0.139
N017	ENZ_0000003_L01	compound	ENZ_0000003_L01_N017	Bisacodyl	ENZ_0000228	ESP023853				0.05
C016	ENZ_0000003_L01	compound	ENZ_0000003_L01_C016	Bleomycin Sulfate	ENZ_0000097	ESP023840	0.186
C016	ENZ_0000003_L01	compound	ENZ_0000003_L01_C016	Bleomycin Sulfate	ENZ_0000097	ESP023843			0.149
C016	ENZ_0000003_L01	compound	ENZ_0000003_L01_C016	Bleomycin Sulfate	ENZ_0000097	ESP023850		0.076
C016	ENZ_0000003_L01	compound	ENZ_0000003_L01_C016	Bleomycin Sulfate	ENZ_0000097	ESP023853				0.029
B021	ENZ_0000003_L01	compound	ENZ_0000003_L01_B021	Bortezomib	ENZ_0000170	ESP023840	0.028
B021	ENZ_0000003_L01	compound	ENZ_0000003_L01_B021	Bortezomib	ENZ_0000170	ESP023843			0.021
B021	ENZ_0000003_L01	compound	ENZ_0000003_L01_B021	Bortezomib	ENZ_0000170	ESP023850		0.036
B021	ENZ_0000003_L01	compound	ENZ_0000003_L01_B021	Bortezomib	ENZ_0000170	ESP023853				0.029
O020	ENZ_0000003_L01	compound	ENZ_0000004_L01_O020	Chlorhexidine Dihydrochloride	ENZ_0000458	ESP023851		0.031
O020	ENZ_0000003_L01	compound	ENZ_0000004_L01_O020	Chlorhexidine Dihydrochloride	ENZ_0000458	ESP023854				0.016
K015	ENZ_0000003_L01	compound	ENZ_0000003_L01_K015	Chlorpromazine·HCl	ENZ_0000057	ESP023853				0.035
B011	ENZ_0000003_L01	compound	ENZ_0000004_L01_B011	Ciclopirox	ENZ_0000464	ESP023854				0.074
B017	ENZ_0000004_L01	compound	ENZ_0000004_L01_B017	Cinacalcet·HCl	ENZ_0000467	ESP023841	0.191
B017	ENZ_0000003_L01	compound	ENZ_0000004_L01_B017	Cinacalcet·HCl	ENZ_0000467	ESP023851		0.189
B017	ENZ_0000003_L01	compound	ENZ_0000004_L01_B017	Cinacalcet·HCl	ENZ_0000467	ESP023854				0.029
D003	ENZ_0000003_L01	compound	ENZ_0000004_L01_D003	Cladribine	ENZ_0000470	ESP023845			0.113
D003	ENZ_0000003_L01	compound	ENZ_0000004_L01_D003	Cladribine	ENZ_0000470	ESP023854				0.162
F005	ENZ_0000003_L01	compound	ENZ_0000003_L01_F005	Clindamycin Palmitate·HCl	ENZ_0000182	ESP023843			0.198
F005	ENZ_0000003_L01	compound	ENZ_0000003_L01_F005	Clindamycin Palmitate·HCl	ENZ_0000182	ESP023853				0.106
H009	ENZ_0000003_L01	compound	ENZ_0000003_L01_H009	Clofarabine	ENZ_0000194	ESP023840	0.179
H009	ENZ_0000003_L01	compound	ENZ_0000003_L01_H009	Clofarabine	ENZ_0000194	ESP023843			0.074
H009	ENZ_0000003_L01	compound	ENZ_0000003_L01_H009	Clofarabine	ENZ_0000194	ESP023853				0.063
D009	ENZ_0000003_L01	compound	ENZ_0000004_L01_D009	Clofazimine	ENZ_0000473	ESP023854				0.197
B006	ENZ_0000003_L01	compound	ENZ_0000003_L01_B006	Clomiphene Citrate	ENZ_0000242	ESP023840	0.077
B006	ENZ_0000003_L01	compound	ENZ_0000003_L01_B006	Clomiphene Citrate	ENZ_0000242	ESP023843			0.091
B006	ENZ_0000003_L01	compound	ENZ_0000003_L01_B006	Clomiphene Citrate	ENZ_0000242	ESP023850		0.152
B006	ENZ_0000003_L01	compound	ENZ_0000003_L01_B006	Clomiphene Citrate	ENZ_0000242	ESP023853		0.152		0.04
D011	ENZ_0000003_L01	compound	ENZ_0000004_L01_D011	Clomipramine·HCl	ENZ_0000474	ESP023854				0.102
D019	ENZ_0000003_L01	compound	ENZ_0000004_L01_D019	Colchicine	ENZ_0000478	ESP023851		0.095
D019	ENZ_0000003_L01	compound	ENZ_0000004_L01_D019	Colchicine	ENZ_0000478	ESP023854				0.083
A007	ENZ_0000003_L01	compound	ENZ_0000003_L01_A007	Cyclosporine A	ENZ_0000003	ESP023853				0.135
B018	ENZ_0000003_L01	compound	ENZ_0000003_L01_B018	Cytarabine	ENZ_0000248	ESP023840	0.147
B018	ENZ_0000003_L01	compound	ENZ_0000003_L01_B018	Cytarabine	ENZ_0000248	ESP023843			0.121
B018	ENZ_0000003_L01	compound	ENZ_0000003_L01_B018	Cytarabine	ENZ_0000248	ESP023853				0.151
F015	ENZ_0000004_L01	compound	ENZ_0000004_L01_F015	Dactinomycin (= Actinomycin D)	ENZ_0000486	ESP023841	0.117
F015	ENZ_0000003_L01	compound	ENZ_0000004_L01_F015	Dactinomycin (= Actinomycin D)	ENZ_0000486	ESP023845			0.096
F015	ENZ_0000003_L01	compound	ENZ_0000004_L01_F015	Dactinomycin (= Actinomycin D)	ENZ_0000486	ESP023851		0.041
F015	ENZ_0000003_L01	compound	ENZ_0000004_L01_F015	Dactinomycin (= Actinomycin D)	ENZ_0000486	ESP023854				0.018
H009	ENZ_0000004_L01	compound	ENZ_0000004_L01_H009	Dasatinib	ENZ_0000493	ESP023841	0.089
H009	ENZ_0000003_L01	compound	ENZ_0000004_L01_H009	Dasatinib	ENZ_0000493	ESP023845			0.049
H009	ENZ_0000003_L01	compound	ENZ_0000004_L01_H009	Dasatinib	ENZ_0000493	ESP023851		0.031
H009	ENZ_0000003_L01	compound	ENZ_0000004_L01_H009	Dasatinib	ENZ_0000493	ESP023854				0.017
O018	ENZ_0000003_L01	compound	ENZ_0000003_L01_O018	Daunorubicin·HCl	ENZ_0000158	ESP023840	0.108
O018	ENZ_0000003_L01	compound	ENZ_0000003_L01_O018	Daunorubicin·HCl	ENZ_0000158	ESP023843			0.07
O018	ENZ_0000003_L01	compound	ENZ_0000003_L01_O018	Daunorubicin·HCl	ENZ_0000158	ESP023850		0.025
O018	ENZ_0000003_L01	compound	ENZ_0000003_L01_O018	Daunorubicin·HCl	ENZ_0000158	ESP023853				0.016
O016	ENZ_0000003_L01	compound	ENZ_0000003_L01_O016	Delavirdine Mesylate	ENZ_0000157	ESP023850		0.138
O016	ENZ_0000003_L01	compound	ENZ_0000003_L01_O016	Delavirdine Mesylate	ENZ_0000157	ESP023853				0.2
D004	ENZ_0000003_L01	compound	ENZ_0000003_L01_D004	Desloratadine	ENZ_0000251	ESP023853				0.187
D014	ENZ_0000003_L01	compound	ENZ_0000003_L01_D014	Disulfiram	ENZ_0000256	ESP023853				0.121
O015	ENZ_0000003_L01	compound	ENZ_0000003_L01_O015	Docetaxel (Taxotere)	ENZ_0000077	ESP023853				0.173
O020	ENZ_0000003_L01	compound	ENZ_0000003_L01_O020	Doxorubicin·HCl	ENZ_0000159	ESP023840	0.115
O020	ENZ_0000003_L01	compound	ENZ_0000003_L01_O020	Doxorubicin·HCl	ENZ_0000159	ESP023843			0.081
O020	ENZ_0000003_L01	compound	ENZ_0000003_L01_O020	Doxorubicin·HCl	ENZ_0000159	ESP023850		0.046
O020	ENZ_0000003_L01	compound	ENZ_0000003_L01_O020	Doxorubicin·HCl	ENZ_0000159	ESP023853				0.031
N009	ENZ_0000003_L01	compound	ENZ_0000004_L01_N009	Duloxetine·HCl	ENZ_0000521	ESP023854				0.093
N015	ENZ_0000003_L01	compound	ENZ_0000004_L01_N015	Econazole Nitrate	ENZ_0000524	ESP023854				0.183
P003	ENZ_0000004_L01	compound	ENZ_0000004_L01_P003	Epirubicin·HCl	ENZ_0000527	ESP023841	0.103
P003	ENZ_0000003_L01	compound	ENZ_0000004_L01_P003	Epirubicin·HCl	ENZ_0000527	ESP023845			0.113
P003	ENZ_0000003_L01	compound	ENZ_0000004_L01_P003	Epirubicin·HCl	ENZ_0000527	ESP023851		0.042
P003	ENZ_0000003_L01	compound	ENZ_0000004_L01_P003	Epirubicin·HCl	ENZ_0000527	ESP023854				0.042
G004	ENZ_0000003_L01	compound	ENZ_0000003_L01_G004	Erlotinib	ENZ_0000111	ESP023843			0.143
G004	ENZ_0000003_L01	compound	ENZ_0000003_L01_G004	Erlotinib	ENZ_0000111	ESP023853				0.159
O012	ENZ_0000003_L01	compound	ENZ_0000003_L01_O012	Etoposide	ENZ_0000155	ESP023850		0.096
O012	ENZ_0000003_L01	compound	ENZ_0000003_L01_O012	Etoposide	ENZ_0000155	ESP023853				0.039
B022	ENZ_0000004_L01	compound	ENZ_0000004_L01_B022	Fingolimod	ENZ_0000545	ESP023841	0.067
B022	ENZ_0000003_L01	compound	ENZ_0000004_L01_B022	Fingolimod	ENZ_0000545	ESP023845			0.047
B022	ENZ_0000003_L01	compound	ENZ_0000004_L01_B022	Fingolimod	ENZ_0000545	ESP023851		0.027
B022	ENZ_0000003_L01	compound	ENZ_0000004_L01_B022	Fingolimod	ENZ_0000545	ESP023854				0.011
D008	ENZ_0000003_L01	compound	ENZ_0000004_L01_D008	Fludarabine Phosphate	ENZ_0000548	ESP023845			0.112
I003	ENZ_0000003_L01	compound	ENZ_0000004_L01_I003	Fluoxetine·HCl	ENZ_0000361	ESP023854				0.119
K017	ENZ_0000003_L01	compound	ENZ_0000003_L01_K017	Fluphenazine· HCl	ENZ_0000058	ESP023850		0.11
K017	ENZ_0000003_L01	compound	ENZ_0000003_L01_K017	Fluphenazine· HCl	ENZ_0000058	ESP023853				0.016
F015	ENZ_0000003_L01	compound	ENZ_0000003_L01_F015	Fluvastatin·Na	ENZ_0000187	ESP023850		0.175
F015	ENZ_0000003_L01	compound	ENZ_0000003_L01_F015	Fluvastatin·Na	ENZ_0000187	ESP023853				0.107
K019	ENZ_0000003_L01	compound	ENZ_0000004_L01_K019	Fulvestrant	ENZ_0000379	ESP023854				0.195
E006	ENZ_0000003_L01	compound	ENZ_0000003_L01_E006	Gefitinib	ENZ_0000102	ESP023843			0.109
E006	ENZ_0000003_L01	compound	ENZ_0000003_L01_E006	Gefitinib	ENZ_0000102	ESP023853				0.115
F019	ENZ_0000003_L01	compound	ENZ_0000003_L01_F019	Gemcitabine·HCl	ENZ_0000189	ESP023840	0.136
F019	ENZ_0000003_L01	compound	ENZ_0000003_L01_F019	Gemcitabine·HCl	ENZ_0000189	ESP023843			0.083
F019	ENZ_0000003_L01	compound	ENZ_0000003_L01_F019	Gemcitabine·HCl	ENZ_0000189	ESP023853				0.119
H008	ENZ_0000003_L01	compound	ENZ_0000004_L01_H008	Hexachlorophene	ENZ_0000567	ESP023851		0.146
H008	ENZ_0000003_L01	compound	ENZ_0000004_L01_H008	Hexachlorophene	ENZ_0000567	ESP023854				0.073
E010	ENZ_0000003_L01	compound	ENZ_0000003_L01_E010	Idarubicin·HCl	ENZ_0000104	ESP023840	0.033
E010	ENZ_0000003_L01	compound	ENZ_0000003_L01_E010	Idarubicin·HCl	ENZ_0000104	ESP023843			0.038
E010	ENZ_0000003_L01	compound	ENZ_0000003_L01_E010	Idarubicin·HCl	ENZ_0000104	ESP023850		0.023
E010	ENZ_0000003_L01	compound	ENZ_0000003_L01_E010	Idarubicin·HCl	ENZ_0000104	ESP023853				0.011
J014	ENZ_0000004_L01	compound	ENZ_0000004_L01_J014	Irinotecan·HCl	ENZ_0000580	ESP023841	0.159
J014	ENZ_0000004_L01	compound	ENZ_0000004_L01_J014	Irinotecan·HCl	ENZ_0000580	ESP023845			0.102
J014	ENZ_0000004_L01	compound	ENZ_0000004_L01_J014	Irinotecan·HCl	ENZ_0000580	ESP023854				0.134
J018	ENZ_0000003_L01	compound	ENZ_0000003_L01_J018	Itraconazole	ENZ_0000288	ESP023840	0.088
J018	ENZ_0000003_L01	compound	ENZ_0000003_L01_J018	Itraconazole	ENZ_0000288	ESP023843			0.095
J018	ENZ_0000003_L01	compound	ENZ_0000003_L01_J018	Itraconazole	ENZ_0000288	ESP023853				0.184
I003	ENZ_0000003_L01	compound	ENZ_0000003_L01_I003	Ivermectin	ENZ_0000041	ESP023853				0.139
B003	ENZ_0000003_L01	compound	ENZ_0000003_L01_B003	Lapatinib Ditosylate	ENZ_0000161	ESP023840	0.117
B003	ENZ_0000003_L01	compound	ENZ_0000003_L01_B003	Lapatinib Ditosylate	ENZ_0000161	ESP023843			0.119
B003	ENZ_0000003_L01	compound	ENZ_0000003_L01_B003	Lapatinib Ditosylate	ENZ_0000161	ESP023850		0.136
B003	ENZ_0000003_L01	compound	ENZ_0000003_L01_B003	Lapatinib Ditosylate	ENZ_0000161	ESP023853				0.017
L010	ENZ_0000003_L01	compound	ENZ_0000003_L01_L010	Losartan Potassium	ENZ_0000294	ESP023853				0.157
L012	ENZ_0000003_L01	compound	ENZ_0000003_L01_L012	Mebendazole	ENZ_0000295	ESP023850		0.156
L012	ENZ_0000003_L01	compound	ENZ_0000003_L01_L012	Mebendazole	ENZ_0000295	ESP023853				0.133
P018	ENZ_0000003_L01	compound	ENZ_0000004_L01_P018	Mefloquine·HCl	ENZ_0000612	ESP023851		0.047
P018	ENZ_0000003_L01	compound	ENZ_0000004_L01_P018	Mefloquine·HCl	ENZ_0000612	ESP023854				0.018
L018	ENZ_0000003_L01	compound	ENZ_0000003_L01_L018	Melphalan	ENZ_0000298	ESP023853				0.148
E011	ENZ_0000003_L01	compound	ENZ_0000005_L01_E011	Miconazole	ENZ_0000638	ESP023855				0.113
N012	ENZ_0000003_L01	compound	ENZ_0000003_L01_N012	Mitoxantrone·HCl	ENZ_0000305	ESP023840	0.07
N012	ENZ_0000003_L01	compound	ENZ_0000003_L01_N012	Mitoxantrone·HCl	ENZ_0000305	ESP023843			0.057
N012	ENZ_0000003_L01	compound	ENZ_0000003_L01_N012	Mitoxantrone·HCl	ENZ_0000305	ESP023850		0.016
N012	ENZ_0000003_L01	compound	ENZ_0000003_L01_N012	Mitoxantrone·HCl	ENZ_0000305	ESP023853				0.006
H007	ENZ_0000003_L01	compound	ENZ_0000003_L01_H007	Mycophenolate Mofetil	ENZ_0000193	ESP023840	0.185
H007	ENZ_0000003_L01	compound	ENZ_0000003_L01_H007	Mycophenolate Mofetil	ENZ_0000193	ESP023843			0.107
H007	ENZ_0000003_L01	compound	ENZ_0000003_L01_H007	Mycophenolate Mofetil	ENZ_0000193	ESP023853				0.141
A013	ENZ_0000003_L01	compound	ENZ_0000003_L01_A013	Mycophenolic Acid	ENZ_0000006	ESP023840	0.132
A013	ENZ_0000003_L01	compound	ENZ_0000003_L01_A013	Mycophenolic Acid	ENZ_0000006	ESP023843			0.115
A013	ENZ_0000003_L01	compound	ENZ_0000003_L01_A013	Mycophenolic Acid	ENZ_0000006	ESP023853				0.181
I003	ENZ_0000003_L01	compound	ENZ_0000005_L01_I003	Nebivolol·HCl	ENZ_0000653	ESP023855				0.045
G016	ENZ_0000003_L01	compound	ENZ_0000003_L01_G016	Nifedipine	ENZ_0000117	ESP023853				0.192
I015	ENZ_0000003_L01	compound	ENZ_0000005_L01_I015	Nilotinib	ENZ_0000659	ESP023852		0.146
I015	ENZ_0000003_L01	compound	ENZ_0000005_L01_I015	Nilotinib	ENZ_0000659	ESP023855				0.075
A004	ENZ_0000003_L01	compound	ENZ_0000003_L01_A004	Nisoldipine	ENZ_0000081	ESP023853				0.134
I019	ENZ_0000003_L01	compound	ENZ_0000005_L01_I019	Nitazoxanide	ENZ_0000661	ESP023855				0.066
K007	ENZ_0000003_L01	compound	ENZ_0000005_L01_K007	Nortriptyline·HCl	ENZ_0000665	ESP023855				0.107
H003	ENZ_0000003_L01	compound	ENZ_0000003_L01_H003	Oxaliplatin	ENZ_0000191	ESP023843			0.186
H003	ENZ_0000003_L01	compound	ENZ_0000003_L01_H003	Oxaliplatin	ENZ_0000191	ESP023853				0.164
N014	ENZ_0000003_L01	compound	ENZ_0000003_L01_N014	Paclitaxel (Taxol)	ENZ_0000306	ESP023850		0.171
N014	ENZ_0000003_L01	compound	ENZ_0000003_L01_N014	Paclitaxel (Taxol)	ENZ_0000306	ESP023853				0.149
M019	ENZ_0000003_L01	compound	ENZ_0000005_L01_M019	Pentamidine Isethionate	ENZ_0000681	ESP023855				0.158
O007	ENZ_0000003_L01	compound	ENZ_0000005_L01_O007	Perphenazine	ENZ_0000685	ESP023855				0.039
O017	ENZ_0000003_L01	compound	ENZ_0000005_L01_O017	Pitavastatin Calcium	ENZ_0000690	ESP023846			0.183
O017	ENZ_0000003_L01	compound	ENZ_0000005_L01_O017	Pitavastatin Calcium	ENZ_0000690	ESP023852		0.099
O017	ENZ_0000003_L01	compound	ENZ_0000005_L01_O017	Pitavastatin Calcium	ENZ_0000690	ESP023855				0.038
O021	ENZ_0000003_L01	compound	ENZ_0000005_L01_O021	Podofilox	ENZ_0000691	ESP023852		0.106
O021	ENZ_0000003_L01	compound	ENZ_0000005_L01_O021	Podofilox	ENZ_0000691	ESP023855				0.098
A017	ENZ_0000003_L01	compound	ENZ_0000004_L01_A017	Primaquine Phosphate	ENZ_0000328	ESP023854				0.189
C006	ENZ_0000003_L01	compound	ENZ_0000005_L01_C006	Protriptyline·HCl	ENZ_0000702	ESP023855				0.19
O008	ENZ_0000003_L01	compound	ENZ_0000003_L01_O008	Raloxifene·HCl	ENZ_0000153	ESP023843			0.155
O008	ENZ_0000003_L01	compound	ENZ_0000003_L01_O008	Raloxifene·HCl	ENZ_0000153	ESP023853				0.189
E012	ENZ_0000003_L01	compound	ENZ_0000005_L01_E012	Rifapentine	ENZ_0000715	ESP023855				0.193
J017	ENZ_0000003_L01	compound	ENZ_0000003_L01_J017	Salmeterol	ENZ_0000208	ESP023853				0.071
G008	ENZ_0000003_L01	compound	ENZ_0000005_L01_G008	Saquinavir Mesylate	ENZ_0000723	ESP023855				0.133
A018	ENZ_0000003_L01	compound	ENZ_0000003_L01_A018	Sertaconazole	ENZ_0000088	ESP023853				0.151
G012	ENZ_0000003_L01	compound	ENZ_0000005_L01_G012	Sertraline·HCl	ENZ_0000725	ESP023852		0.15
G012	ENZ_0000003_L01	compound	ENZ_0000005_L01_G012	Sertraline·HCl	ENZ_0000725	ESP023855				0.015
G018	ENZ_0000003_L01	compound	ENZ_0000005_L01_G018	Sorafenib Tosylate	ENZ_0000728	ESP023855				0.118
C017	ENZ_0000003_L01	compound	ENZ_0000004_L01_C017	Spironolactone	ENZ_0000338	ESP023854				0.187
I004	ENZ_0000003_L01	compound	ENZ_0000005_L01_I004	Sulconazole Nitrate	ENZ_0000731	ESP023855				0.185
I012	ENZ_0000003_L01	compound	ENZ_0000005_L01_I012	Sunitinib Malate	ENZ_0000735	ESP023852		0.153
I012	ENZ_0000003_L01	compound	ENZ_0000005_L01_I012	Sunitinib Malate	ENZ_0000735	ESP023855				0.077
I014	ENZ_0000004_L01	compound	ENZ_0000005_L01_I014	Tacrolimus (Fk506)	ENZ_0000736	ESP023842	0.024
I014	ENZ_0000003_L01	compound	ENZ_0000005_L01_I014	Tacrolimus (Fk506)	ENZ_0000736	ESP023846			0.069
I014	ENZ_0000003_L01	compound	ENZ_0000005_L01_I014	Tacrolimus (Fk506)	ENZ_0000736	ESP023852		0.13
I014	ENZ_0000003_L01	compound	ENZ_0000005_L01_I014	Tacrolimus (Fk506)	ENZ_0000736	ESP023855				0.016
K009	ENZ_0000003_L01	compound	ENZ_0000004_L01_K009	Tamoxifen Citrate	ENZ_0000374	ESP023854				0.047
K008	ENZ_0000003_L01	compound	ENZ_0000005_L01_K008	Teniposide	ENZ_0000743	ESP023846			0.096
K008	ENZ_0000003_L01	compound	ENZ_0000005_L01_K008	Teniposide	ENZ_0000743	ESP023852		0.071
K008	ENZ_0000003_L01	compound	ENZ_0000005_L01_K008	Teniposide	ENZ_0000743	ESP023855				0.035
M004	ENZ_0000003_L01	compound	ENZ_0000005_L01_M004	Thioguanine (6-Thioguanine)	ENZ_0000751	ESP023855				0.198
I009	ENZ_0000003_L01	compound	ENZ_0000004_L01_I009	Thioridazine·HCl	ENZ_0000364	ESP023854				0.03
M022	ENZ_0000003_L01	compound	ENZ_0000005_L01_M022	Tolvaptan	ENZ_0000759	ESP023855				0.125
E019	ENZ_0000004_L01	compound	ENZ_0000004_L01_E019	Topotecan·HCl	ENZ_0000349	ESP023841	0.082
E019	ENZ_0000003_L01	compound	ENZ_0000004_L01_E019	Topotecan·HCl	ENZ_0000349	ESP023845			0.052
E019	ENZ_0000003_L01	compound	ENZ_0000004_L01_E019	Topotecan·HCl	ENZ_0000349	ESP023851		0.138
E019	ENZ_0000003_L01	compound	ENZ_0000004_L01_E019	Topotecan·HCl	ENZ_0000349	ESP023854				0.022
E021	ENZ_0000003_L01	compound	ENZ_0000004_L01_E021	Toremifene Base	ENZ_0000350	ESP023854				0.078
O010	ENZ_0000003_L01	compound	ENZ_0000005_L01_O010	Travoprost	ENZ_0000763	ESP023855				0.189
I008	ENZ_0000003_L01	compound	ENZ_0000003_L01_I008	Trifluoperazine· HCl	ENZ_0000123	ESP023850		0.115
I008	ENZ_0000003_L01	compound	ENZ_0000003_L01_I008	Trifluoperazine· HCl	ENZ_0000123	ESP023853				0.015
N009	ENZ_0000003_L01	compound	ENZ_0000003_L01_N009	Vinblastine Sulfate	ENZ_0000224	ESP023850		0.078
N009	ENZ_0000003_L01	compound	ENZ_0000003_L01_N009	Vinblastine Sulfate	ENZ_0000224	ESP023853				0.055
J019	ENZ_0000003_L01	compound	ENZ_0000003_L01_J019	Vincristine Sulfate	ENZ_0000209	ESP023840	0.189
J019	ENZ_0000003_L01	compound	ENZ_0000003_L01_J019	Vincristine Sulfate	ENZ_0000209	ESP023850		0.083
J019	ENZ_0000003_L01	compound	ENZ_0000003_L01_J019	Vincristine Sulfate	ENZ_0000209	ESP023853				0.092
J015	ENZ_0000003_L01	compound	ENZ_0000003_L01_J015	Vinorelbine	ENZ_0000207	ESP023850		0.093
J015	ENZ_0000003_L01	compound	ENZ_0000003_L01_J015	Vinorelbine	ENZ_0000207	ESP023853				0.053
F007	ENZ_0000003_L01	compound	ENZ_0000003_L01_F007	Vorinostat	ENZ_0000183	ESP023840	0.051
F007	ENZ_0000003_L01	compound	ENZ_0000003_L01_F007	Vorinostat	ENZ_0000183	ESP023843			0.034
F007	ENZ_0000003_L01	compound	ENZ_0000003_L01_F007	Vorinostat	ENZ_0000183	ESP023850		0.033
F007	ENZ_0000003_L01	compound	ENZ_0000003_L01_F007	Vorinostat	ENZ_0000183	ESP023853				0.01
D015	ENZ_0000003_L01	compound	ENZ_0000005_L01_D015	Ziprasidone hydrochloride	ENZ_0000786	ESP023855				0.189
